# Supplementary material for: Effectiveness of Telerehabilitation in Reducing Pain and Improving Quality of Life and Job Satisfaction Among Cardiac Sonographers with Work-Related Musculoskeletal Disorders: A Randomized Controlled Trial
Source: J Clin Med. 2025 Sep 18;14(18):6576. doi: 10.3390/jcm14186576 (PMC12470286; doi:10.3390/jcm14186576)
Supplement: Supplementary file 1 [file jcm-14-06576-s001.zip]

Archive with 1 entries (1 files):
- jcm-3851094-supplementary.pdf
